# Supplementary material for: Prioritizing Solutions and Improving Resources among Young Pediatric Brain Tumor Survivors: Results of an Online Survey
Source: Curr Oncol. 2023 Sep 19;30(9):8586–601. doi: 10.3390/curroncol30090623 (PMC10527929; doi:10.3390/curroncol30090623)
Supplement: Supplementary file 1 [file curroncol-30-00623-s001.zip]

Archive with 10 entries (7 files):
- Supplementary materials/
- Supplementary materials/Table S1- Long-form questionnaire – Young people version.pdf
- Supplementary materials/Table S2- Experiences and difficulties of survivors in aftercare in health, school and work’s domain.pdf
- Supplementary materials/Table S3 - Bonferroni post hoc test.pdf
- __MACOSX/
- __MACOSX/._Supplementary materials
- __MACOSX/Supplementary materials/
- __MACOSX/Supplementary materials/._Table S1- Long-form questionnaire – Young people version.docx
- __MACOSX/Supplementary materials/._Table S2- Experiences and difficulties of survivors in aftercare in health, school and work’s domain.docx
- __MACOSX/Supplementary materials/._Table S3 - Bonferroni post hoc test.docx
